# Supplementary material for: Single-cell analysis of a tumor-derived exosome signature correlates with prognosis and immunotherapy response
Source: J Transl Med. 2021 Sep 8;19:381. doi: 10.1186/s12967-021-03053-4 (PMC8424990; doi:10.1186/s12967-021-03053-4)
Supplement: Supplementary file 7 — Additional file 7: Table S1. Tumor-derived exosomes associated genes. Table S2. The top 10 miRNAs inversely correlated with TEXscore. Table S3. Multi-variate Cox regression results of TEXscore in TCGA-LUSC, TCGA-STAD, and TCGA-BLCA cohort. Table S4. Statistical results of Fig. 5B–E. Table S5. Statistical results of Figure S5. Table S6. Statistical results of Figure S6. [file 12967_2021_3053_MOESM7_ESM.xlsx]

## Sheet: S1
Table S1. Tumor-derived exosomes associated genes
Module 1	Module 2	Module 3
YWHAG	TSG101	RAB27A
YWHAQ	CD9	RAB27B
CLTC	CD81	PIKFYVE
NCKAP1	CD63	HRS
CFL1	FLOT1	SYT7
ACTB	ITGB1	CTTN
CCT4	ITGA1	STAT3
RDX	HSP70	PKM2
GNA13	PDCD6IP	UNC13D
CTNNB1		miR-155
		EGFR
		RAS
		EIF3C
		STK11

## Sheet: S2
Table S2. The top 10 miRNAs inversely correlated with TEXscore.
miRNAs	cor	p.value
hsa.mir.30b	-0.17558	1.55e-46
hsa.mir.96	-0.15371	6.01e-36
hsa.mir.29b.2	-0.15113	8.56e-35
hsa.mir.191	-0.14397	1.07e-31
hsa.mir.30c.1	-0.13993	5.07e-30
hsa.mir.362	-0.13153	1.09e-26
hsa.mir.429	-0.13023	3.44e-26
hsa.mir.190b	-0.1285	1.54e-25
hsa.mir.30c.2	-0.12657	8.08e-25
hsa.mir.32	-0.12281	1.88e-23

## Sheet: S3
Table S3. Multi-variate Cox regression results of TEXscore in TCGA-LUSC, TCGA-STAD, and TCGA-BLCA cohort
TCGA-BLCA
Characteristics	HR	lower .95	upper .95	HR [95%CI]	p value
Age	1.03	1.01	1.05	1.03 [1.01, 1.05]	<0.001
GenderMALE	0.84	0.61	1.17	0.84 [0.61, 1.17]	0.309
stage	1.64	1.35	1.99	1.64 [1.35, 1.99]	<0.001
TEXscore	1.4	1.18	1.66	1.40 [1.18, 1.66]	<0.001
TCGA-LUAD
Characteristics	HR	lower .95	upper .95	HR [95%CI]	p value
Age	1.01	1	1.03	1.01 [1.00, 1.03]	0.179
GenderMALE	0.98	0.73	1.33	0.98 [0.73, 1.33]	0.919
stage	1.64	1.42	1.89	1.64 [1.42, 1.89]	<0.001
TEXscore	1.11	0.95	1.29	1.11 [0.95, 1.29]	0.188
TCGA-LUSC
Characteristics	HR	lower .95	upper .95	HR [95%CI]	p value
Age	1.02	1	1.04	1.02 [1.00, 1.04]	0.027
GenderMALE	1.17	0.85	1.62	1.17 [0.85, 1.62]	0.331
stage	1.29	1.09	1.52	1.29 [1.09, 1.52]	0.003
TEXscore	1.18	1.03	1.36	1.18 [1.03, 1.36]	0.017
TCGA-STAD
Characteristics	HR	lower .95	upper .95	HR [95%CI]	p value
Age	1.03	1.01	1.05	1.03 [1.01, 1.05]	0.001
GenderMALE	1.25	0.86	1.81	1.25 [0.86, 1.81]	0.238
stage	1.68	1.35	2.1	1.68 [1.35, 2.10]	<0.001
TEXscore	1.23	1.02	1.48	1.23 [1.02, 1.48]	0.028

## Sheet: S4
Table S4. Statistical results of Figure 5B-E
Figure 5B TCGA-STAD									Figure 5C TCGA-LUSC
sig_names	p.value	High	Low	statistic	p.adj	log10pvalue	stars		sig_names	p.value	High	Low	statistic	p.adj	log10pvalue	stars
TGFb_Family_Member_Receptor_Li_et_al	2.99413e-15	0.391651	-0.477864	0.869515	5.09002e-14	14.5237	****		TMEscoreB_plus	1.67764e-12	0.318987	-0.289428	0.608416	2.85198e-11	11.7753	****
EMT3	4.73094e-13	0.356442	-0.434904	0.791346	4.0213e-12	12.3251	****		TGFb_Family_Member_Li_et_al	1.58812e-11	0.32985	-0.299285	0.629135	1.3499e-10	10.7991	****
TAM_Peng_et_al	4.8848e-12	0.334155	-0.407711	0.741866	2.76805e-11	11.3112	****		EMT2	3.16933e-10	0.299364	-0.271624	0.570988	1.79595e-09	9.49903	****
T_cell_regulatory_Peng_et_al	7.37576e-12	0.330956	-0.403809	0.734765	3.1347e-11	11.1322	****		TGFb_Family_Member_Receptor_Li_et_al	8.21647e-10	0.283184	-0.256943	0.540127	3.492e-09	9.08531	****
TMEscoreB_plus	4.61483e-11	0.339081	-0.413722	0.752803	1.56904e-10	10.3358	****		Pan_F_TBRs	3.16206e-09	0.277583	-0.251861	0.529443	9.02822e-09	8.50003	****
TMEscoreB_CIR	1.03587e-09	0.323345	-0.394522	0.717867	2.93497e-09	8.98469	****		CAF_Peng_et_al	3.18643e-09	0.280572	-0.254573	0.535145	9.02822e-09	8.4967	****
ICB_resistance_Peng_et_al	7.20201e-09	0.291036	-0.355101	0.646137	1.74906e-08	8.14255	****		TMEscoreB_CIR	6.27344e-07	0.231303	-0.209869	0.441172	1.52355e-06	6.20249	****
Macrophages_Danaher_et_al	8.73383e-09	0.293358	-0.357933	0.651291	1.85594e-08	8.0588	****		EMT3	3.64881e-06	0.216889	-0.196792	0.413681	7.75372e-06	5.43785	****
EMT2	1.33664e-08	0.291893	-0.356147	0.64804	2.52476e-08	7.87399	****		TAM_Peng_et_al	3.86408e-05	0.183941	-0.166897	0.350838	7.29881e-05	4.41295	****
Pan_F_TBRs	8.99913e-08	0.289545	-0.353281	0.642826	1.52985e-07	7.0458	****		Macrophages_Bindea_et_al	4.34504e-05	0.184442	-0.167351	0.351794	7.38656e-05	4.36201	****
Macrophages_Bindea_et_al	3.7411e-07	0.251083	-0.306352	0.557435	5.78169e-07	6.427	****		Macrophages_Rooney_et_al	8.16921e-05	0.175195	-0.158961	0.334156	0.000126251	4.08782	****
CAF_Peng_et_al	4.22306e-07	0.250532	-0.305681	0.556214	5.98267e-07	6.37437	****		Macrophages_Danaher_et_al	0.000934513	0.153888	-0.139628	0.293516	0.00132389	3.02941	***
Immune_Checkpoint	1.02014e-05	0.208006	-0.253793	0.461798	1.33403e-05	4.99134	****		T_cell_regulatory_Peng_et_al	0.00166192	0.15409	-0.139811	0.293901	0.00217328	2.77939	**
MDSC_Wang_et_al	0.000287148	0.184071	-0.224589	0.40866	0.000340268	3.54189	***		ICB_resistance_Peng_et_al	0.00666496	0.130314	-0.118238	0.248552	0.00809317	2.1762	**
Macrophages_Rooney_et_al	0.000300237	0.181913	-0.221957	0.403869	0.000340268	3.52254	***		MDSC_Wang_et_al	0.0179189	0.11413	-0.103554	0.217684	0.0203081	1.74669	*
Treg_Rooney_et_al	0.0527757	0.0842983	-0.102855	0.187153	0.0560741	1.27757	+		Immune_Checkpoint	0.180296	0.0652126	-0.0591697	0.124382	0.191565	0.744014	+
TGFb_Family_Member_Li_et_al	0.686122	0.00431525	-0.00526515	0.00958041	0.686122	0.163599			Treg_Rooney_et_al	0.326719	0.0437581	-0.0397033	0.0834614	0.326719	0.485825	+
Figure 5D TCGA-LUAD									Figure 5E TCGA-BLCA
sig_names	p.value	High	Low	statistic	p.adj	log10pvalue	stars		sig_names	p.value	High	Low	statistic	p.adj	log10pvalue	stars
T_cell_regulatory_Peng_et_al	2.71521e-16	0.343943	-0.38475	0.728693	4.61586e-15	15.5662	****		T_cell_regulatory_Peng_et_al	2.12325e-12	0.314759	-0.354309	0.669068	3.60953e-11	11.673	****
TGFb_Family_Member_Li_et_al	2.98692e-15	0.31976	-0.357697	0.677457	2.53888e-14	14.5248	****		MDSC_Wang_et_al	6.44702e-11	0.29814	-0.335602	0.633742	5.47996e-10	10.1906	****
TAM_Peng_et_al	4.2574e-09	0.24983	-0.279471	0.529301	2.41253e-08	8.37086	****		EMT3	1.98272e-10	0.301541	-0.339431	0.640973	1.12354e-09	9.70274	****
ICB_resistance_Peng_et_al	1.21378e-08	0.233483	-0.261184	0.494667	5.15854e-08	7.91586	****		TMEscoreB_plus	2.91263e-10	0.285048	-0.320865	0.605913	1.23787e-09	9.53572	****
MDSC_Wang_et_al	3.49036e-08	0.232946	-0.260584	0.49353	1.18672e-07	7.45713	****		Macrophages_Bindea_et_al	3.97361e-10	0.288483	-0.324732	0.613215	1.35103e-09	9.40082	****
Macrophages_Bindea_et_al	6.59372e-07	0.198244	-0.221765	0.420009	1.86822e-06	6.18087	****		TAM_Peng_et_al	5.70802e-10	0.275258	-0.309845	0.585103	1.53531e-09	9.24351	****
Macrophages_Danaher_et_al	5.04664e-05	0.173001	-0.193527	0.366528	0.000122561	4.297	****		EMT2	6.32185e-10	0.28574	-0.321644	0.607383	1.53531e-09	9.19916	****
Macrophages_Rooney_et_al	0.000234759	0.149313	-0.167028	0.31634	0.000498864	3.62938	***		CAF_Peng_et_al	1.87265e-09	0.280616	-0.315877	0.596493	3.97938e-09	8.72754	****
Immune_Checkpoint	0.00437227	0.125813	-0.14074	0.266553	0.00772782	2.35929	**		TGFb_Family_Member_Li_et_al	2.17841e-09	-0.273692	0.308083	-0.581776	4.11477e-09	8.66186	****
EMT3	0.00454577	0.12951	-0.144875	0.274385	0.00772782	2.34239	**		Macrophages_Rooney_et_al	3.39952e-09	0.262984	-0.296029	0.559013	5.77919e-09	8.46858	****
TGFb_Family_Member_Receptor_Li_et_al	0.00690965	0.11789	-0.131877	0.249768	0.0106786	2.16054	**		Macrophages_Danaher_et_al	3.46446e-08	0.230709	-0.259698	0.490407	5.35416e-08	7.46036	****
TMEscoreB_plus	0.0114656	0.102974	-0.115191	0.218165	0.0162429	1.9406	*		ICB_resistance_Peng_et_al	4.15857e-08	0.244017	-0.274679	0.518696	5.89131e-08	7.38106	****
EMT2	0.0132597	0.0902304	-0.100936	0.191166	0.0173397	1.87747	*		TMEscoreB_CIR	7.31941e-08	0.256573	-0.288813	0.545387	9.57154e-08	7.13552	****
TMEscoreB_CIR	0.185683	0.0647758	-0.0724611	0.137237	0.225473	0.731227	+		Immune_Checkpoint	1.68936e-07	0.200802	-0.226034	0.426836	2.05136e-07	6.77228	****
Treg_Rooney_et_al	0.720292	-0.022547	0.025222	-0.047769	0.816331	0.142491			Pan_F_TBRs	3.61336e-07	0.242597	-0.27308	0.515677	4.09515e-07	6.44209	****
Pan_F_TBRs	0.932552	-0.00266704	0.00298346	-0.0056505	0.938469	0.0303269			Treg_Rooney_et_al	4.23364e-05	0.171387	-0.192922	0.364309	4.49824e-05	4.37329	****
CAF_Peng_et_al	0.938469	-0.00570808	0.00638531	-0.0120934	0.938469	0.0275799			TGFb_Family_Member_Receptor_Li_et_al	0.0249575	-0.117874	0.132685	-0.250559	0.0249575	1.6028	*

## Sheet: S5
Table S5. Statistical results of Figure S5
Figure S5A TCGA-BLCA									Figure S5B TCGA-LUAD
sig_names	p.value	High	Low	statistic	p.adj	log10pvalue	stars		sig_names	p.value	High	Low	statistic	p.adj	log10pvalue	stars
T_cell_regulatory_Tregs_cibersort	1.37456e-08	0.0251004	0.0558981	-0.0307976	3.02402e-07	7.86184	****		B_cell_plasma_cibersort	7.67056e-09	0.0607621	0.111851	-0.0510886	1.61082e-07	8.11517	****
T_cell_CD4_posi_naive_cibersort	9.44885e-06	0.00140729	0.0126059	-0.0111986	0.000103937	5.02462	****		Dendritic_cell_resting_cibersort	7.10866e-07	0.0717153	0.033312	0.0384034	7.4641e-06	6.14821	****
Neutrophil_cibersort	3.51405e-05	0.014277	0.00578129	0.00849567	0.000257697	4.45419	****		Mast_cell_activated_cibersort	1.21505e-06	0.0584941	0.0390218	0.0194722	8.50538e-06	5.9154	****
Macrophage_M1_cibersort	5.13224e-05	0.0741677	0.0484239	0.0257438	0.000282273	4.28969	****		B_cell_naive_cibersort	0.000531113	0.0695825	0.0870407	-0.0174582	0.00278834	3.27481	***
Macrophage_M0_cibersort	0.000158422	0.166918	0.107934	0.0589839	0.000689523	3.80019	***		Macrophage_M2_cibersort	0.000674306	0.150564	0.124865	0.0256981	0.00283208	3.17114	***
Monocyte_cibersort	0.00019859	0.0120616	0.0172885	-0.00522688	0.000689523	3.70204	***		T_cell_regulatory_Tregs_cibersort	0.00134242	0.0240932	0.0349834	-0.0108902	0.00469848	2.87211	**
T_cell_CD4_posi_memory_activated_cibersort	0.000219394	0.047554	0.0263884	0.0211656	0.000689523	3.65878	***		Monocyte_cibersort	0.00201164	0.0208337	0.00931544	0.0115183	0.00603491	2.69645	**
T_cell_CD4_posi_memory_resting_cibersort	0.000257951	0.0927228	0.0660994	0.0266235	0.000709365	3.58846	***		Neutrophil_cibersort	0.00437992	0.00937496	0.00669697	0.00267799	0.0114973	2.35853	**
T_cell_gamma_delta_cibersort	0.00102194	0.000913548	0.00657243	-0.00565888	0.00249807	2.99058	**		Dendritic_cell_activated_cibersort	0.0133729	0.0269064	0.0175202	0.00938619	0.0312035	1.87377	*
B_cell_plasma_cibersort	0.00133027	0.0254451	0.039243	-0.0137978	0.00292659	2.87606	**		T_cell_gamma_delta_cibersort	0.0303264	0.0029596	0.000967261	0.00199234	0.0555416	1.51818	*
B_cell_memory_cibersort	0.00329414	0.00771765	0.02229	-0.0145723	0.00658827	2.48226	**		T_cell_follicular_helper_cibersort	0.0308035	0.0310719	0.0385452	-0.00747325	0.0555416	1.5114	*
T_cell_CD8_posi_cibersort	0.00673482	0.106799	0.134359	-0.0275601	0.0123472	2.17167	**		NK_cell_activated_cibersort	0.0317381	0.0154985	0.0196614	-0.00416288	0.0555416	1.49842	*
NK_cell_activated_cibersort	0.016732	0.0213896	0.0316598	-0.0102702	0.0283157	1.77645	*		Macrophage_M0_cibersort	0.03763	0.130653	0.151275	-0.020622	0.0607869	1.42447	*
NK_cell_resting_cibersort	0.0190612	0.0218391	0.018311	0.00352811	0.0299533	1.71985	*		Eosinophil_cibersort	0.059628	0.000856487	8.39381e-05	0.000772549	0.0894419	1.22455	+
Mast_cell_resting_cibersort	0.0417142	0.0234311	0.0145613	0.00886986	0.0611808	1.37972	*		T_cell_CD8_posi_cibersort	0.0879109	0.0961733	0.101998	-0.00582458	0.123075	1.05596	+
T_cell_follicular_helper_cibersort	0.0606831	0.0469732	0.0636691	-0.0166959	0.0834393	1.21693	+		Macrophage_M1_cibersort	0.288018	0.0630703	0.0583755	0.00469479	0.378024	0.54058	+
Macrophage_M2_cibersort	0.149405	0.133456	0.127333	0.00612313	0.193347	0.825635	+		T_cell_CD4_posi_memory_activated_cibersort	0.429065	0.0306982	0.0264576	0.00424059	0.530022	0.367477	+
B_cell_naive_cibersort	0.256036	0.0467933	0.0453117	0.00148158	0.312933	0.591698	+		B_cell_memory_cibersort	0.485489	0.00561674	0.00502758	0.000589165	0.566404	0.31382	+
Dendritic_cell_activated_cibersort	0.300817	0.0485897	0.0547132	-0.00612344	0.346354	0.521698	+		NK_cell_resting_cibersort	0.517127	0.00941274	0.00973405	-0.000321302	0.571562	0.286403
Mast_cell_activated_cibersort	0.314867	0.0426952	0.0500922	-0.007397	0.346354	0.501872	+		T_cell_CD4_posi_memory_resting_cibersort	0.945486	0.118677	0.120294	-0.00161699	0.983681	0.0243448
Eosinophil_cibersort	0.508047	0.00119593	0.00171459	-0.000518664	0.53224	0.294096			Mast_cell_resting_cibersort	0.983681	0.00298676	0.00297433	1.243e-05	0.983681	0.00714584
Dendritic_cell_resting_cibersort	0.883173	0.0385528	0.0497504	-0.0111977	0.883173	0.0539542
Figure S5C TCGA-LUSC									Figure S5D TCGA-STAD
sig_names	p.value	High	Low	statistic	p.adj	log10pvalue	stars		sig_names	p.value	High	Low	statistic	p.adj	log10pvalue	stars
B_cell_plasma_cibersort	7.67056e-09	0.0607621	0.111851	-0.0510886	1.61082e-07	8.11517	****		Macrophage_M0_cibersort	4.09934e-11	0.0955957	0.186966	-0.0913703	8.60861e-10	10.3873	****
Dendritic_cell_resting_cibersort	7.10866e-07	0.0717153	0.033312	0.0384034	7.4641e-06	6.14821	****		Mast_cell_activated_cibersort	1.42909e-07	0.0428281	0.0187557	0.0240724	1.50054e-06	6.84494	****
Mast_cell_activated_cibersort	1.21505e-06	0.0584941	0.0390218	0.0194722	8.50538e-06	5.9154	****		Dendritic_cell_resting_cibersort	0.00052275	0.0228693	0.0141234	0.00874589	0.00365925	3.28171	***
B_cell_naive_cibersort	0.000531113	0.0695825	0.0870407	-0.0174582	0.00278834	3.27481	***		Monocyte_cibersort	0.00121569	0.007576	0.00438995	0.00318605	0.0050331	2.91518	**
Macrophage_M2_cibersort	0.000674306	0.150564	0.124865	0.0256981	0.00283208	3.17114	***		Mast_cell_resting_cibersort	0.00135621	0.021758	0.0390296	-0.0172716	0.0050331	2.86767	**
T_cell_regulatory_Tregs_cibersort	0.00134242	0.0240932	0.0349834	-0.0108902	0.00469848	2.87211	**		Dendritic_cell_activated_cibersort	0.00143803	0.0157229	0.0131274	0.00259554	0.0050331	2.84223	**
Monocyte_cibersort	0.00201164	0.0208337	0.00931544	0.0115183	0.00603491	2.69645	**		T_cell_CD8_posi_cibersort	0.00650104	0.123913	0.0996492	0.0242642	0.0195031	2.18702	**
Neutrophil_cibersort	0.00437992	0.00937496	0.00669697	0.00267799	0.0114973	2.35853	**		T_cell_CD4_posi_memory_resting_cibersort	0.0188511	0.174768	0.15044	0.0243276	0.0494842	1.72466	*
Dendritic_cell_activated_cibersort	0.0133729	0.0269064	0.0175202	0.00938619	0.0312035	1.87377	*		T_cell_regulatory_Tregs_cibersort	0.0349074	0.0568554	0.0680894	-0.011234	0.0814507	1.45708	*
T_cell_gamma_delta_cibersort	0.0303264	0.0029596	0.000967261	0.00199234	0.0555416	1.51818	*		B_cell_naive_cibersort	0.0501385	0.0881749	0.073164	0.0150109	0.105291	1.29983	+
T_cell_follicular_helper_cibersort	0.0308035	0.0310719	0.0385452	-0.00747325	0.0555416	1.5114	*		T_cell_follicular_helper_cibersort	0.0818532	0.0297453	0.0386947	-0.00894938	0.156265	1.08696	+
NK_cell_activated_cibersort	0.0317381	0.0154985	0.0196614	-0.00416288	0.0555416	1.49842	*		T_cell_CD4_posi_memory_activated_cibersort	0.131671	0.041827	0.0359487	0.00587825	0.230423	0.880512	+
Macrophage_M0_cibersort	0.03763	0.130653	0.151275	-0.020622	0.0607869	1.42447	*		NK_cell_resting_cibersort	0.222856	0.0116575	0.0175535	-0.005896	0.342642	0.651975	+
Eosinophil_cibersort	0.059628	0.000856487	8.39381e-05	0.000772549	0.0894419	1.22455	+		Macrophage_M2_cibersort	0.228428	0.116865	0.107714	0.00915155	0.342642	0.641251	+
T_cell_CD8_posi_cibersort	0.0879109	0.0961733	0.101998	-0.00582458	0.123075	1.05596	+		Macrophage_M1_cibersort	0.346103	0.0664028	0.0600129	0.00638993	0.484544	0.460795	+
Macrophage_M1_cibersort	0.288018	0.0630703	0.0583755	0.00469479	0.378024	0.54058	+		Eosinophil_cibersort	0.540617	0.00182231	0.000549616	0.0012727	0.70956	0.26711
T_cell_CD4_posi_memory_activated_cibersort	0.429065	0.0306982	0.0264576	0.00424059	0.530022	0.367477	+		T_cell_gamma_delta_cibersort	0.636067	0.00107071	0.00021481	0.000855902	0.78573	0.196497
B_cell_memory_cibersort	0.485489	0.00561674	0.00502758	0.000589165	0.566404	0.31382	+		B_cell_memory_cibersort	0.768177	0.0134076	0.0124396	0.000968009	0.896206	0.114539
NK_cell_resting_cibersort	0.517127	0.00941274	0.00973405	-0.000321302	0.571562	0.286403			B_cell_plasma_cibersort	0.915224	0.032851	0.0244237	0.00842732	0.98115	0.0384728
T_cell_CD4_posi_memory_resting_cibersort	0.945486	0.118677	0.120294	-0.00161699	0.983681	0.0243448			NK_cell_activated_cibersort	0.956974	0.0180628	0.0202469	-0.00218414	0.98115	0.0191
Mast_cell_resting_cibersort	0.983681	0.00298676	0.00297433	1.243e-05	0.983681	0.00714584			T_cell_CD4_posi_naive_cibersort	0.98115	0.000303794	9.41512e-05	0.000209643	0.98115	0.00826449

## Sheet: S6
Table S6. Statistical results of Figure S6
Figure S6A									Figure S6B
sig_names	p.value	High	Low	statistic	p.adj	log10pvalue	stars		sig_names	p.value	High	Low	statistic	p.adj	log10pvalue	stars
CAFs_EPIC	1.32186e-18	0.535153	0.23845	0.296702	1.05749e-17	17.8788	****		MDSC_Peng_et_al_zscore	6.3339e-10	0.645062	0.538385	0.106677	3.80034e-09	9.19833	****
CAF_Peng_et_al_PCA	5.02739e-17	1.55724	-1.61188	3.16913	1.72709e-16	16.2987	****		MDSC_Peng_et_al_PCA	7.51457e-09	0.576036	-0.596247	1.17228	2.25437e-08	8.1241	****
CAF_Peng_et_al_zscore	6.4766e-17	1.83945	1.42657	0.412883	1.72709e-16	16.1887	****		MDSC_Peng_et_al_ssGSEA	5.45514e-08	0.277449	0.253782	0.0236666	1.09103e-07	7.26319	****
Pan_F_TBRs_zscore	1.8956e-15	1.47153	1.20546	0.266068	3.68622e-15	14.7223	****		MDSC_Wang_et_al_ssGSEA	4.10722e-05	0.265689	0.236252	0.0294364	6.16084e-05	4.38645	****
CAF_Peng_et_al_ssGSEA	2.71777e-15	0.489431	0.436323	0.0531076	3.68622e-15	14.5658	****		MDSC_Wang_et_al_zscore	0.000304929	0.573871	0.470513	0.103358	0.000365915	3.5158	***
Pan_F_TBRs_ssGSEA	2.76466e-15	0.441378	0.396204	0.0451736	3.68622e-15	14.5584	****		MDSC_Wang_et_al_PCA	0.000485732	0.361844	-0.374541	0.736385	0.000485732	3.3136	***
Pan_F_TBRs_PCA	3.2951e-11	0.582125	-0.602551	1.18468	3.76583e-11	10.4821	****
Fibroblasts_xCell	0.0032295	0.129447	0.0870473	0.0423995	0.0032295	2.49086	**
Figure S6C									Figure S6D
sig_names	p.value	High	Low	statistic	p.adj	log10pvalue	stars		sig_names	p.value	High	Low	statistic	p.adj	log10pvalue	stars
CD4_Tcells_EPIC	1.25534e-13	0.0742789	0.126957	-0.0526785	1.25534e-12	12.9012	****		Macrophages_Bindea_et_al_zscore	6.27176e-13	0.76847	0.565236	0.203234	6.08706e-12	12.2026	****
T_cells_CD4_memory_resting_CIBERSORT	1.11088e-06	0.177622	0.236104	-0.0584816	5.55439e-06	5.95433	****		Macrophages_Bindea_et_al_ssGSEA	7.16125e-13	0.303679	0.257956	0.0457227	6.08706e-12	12.145	****
CD4+_Tcm_xCell	4.65135e-05	0.0056383	0.0161945	-0.0105562	0.000155045	4.33242	****		Macrophages_Bindea_et_al_PCA	1.43744e-12	0.685892	-0.709959	1.39585	8.14551e-12	11.8424	****
T_cells_CD4_memory_activated_CIBERSORT	0.00024789	0.0337598	0.0525915	-0.0188317	0.000619725	3.60574	***		Macrophages_Rooney_et_al_ssGSEA	2.77496e-10	0.335166	0.303215	0.0319513	1.17936e-09	9.55674	****
T_cells_CD4_quantiseq	0.00165003	0.00423036	0.0153445	-0.0111141	0.00330006	2.78251	**		Macrophages_Rooney_et_al_zscore	3.39696e-09	0.897015	0.744321	0.152694	1.15497e-08	8.46891	****
CD4+_T-cells_xCell	0.011164	0.0112219	0.0230693	-0.0118474	0.0186066	1.95218	*		Macrophages_xCell	2.55135e-08	0.0312279	0.0183695	0.0128584	7.22883e-08	7.59323	****
CD4+_memory_T-cells_xCell	0.0170961	0.0253459	0.0419278	-0.0165819	0.024423	1.7671	*		Macrophages_M1_xCell	1.69285e-07	0.0294432	0.01844	0.0110032	3.74848e-07	6.77138	****
CD4+_Tem_xCell	0.325556	0.020058	0.0242525	-0.00419447	0.406945	0.487374	+		Macrophages_Danaher_et_al_PCA	1.76399e-07	0.22341	-0.231249	0.454658	3.74848e-07	6.7535	****
CD4+_naive_T-cells_xCell	0.437283	0.00158523	0.011132	-0.00954673	0.48587	0.359237	+		Macrophages_M1_quantiseq	2.06623e-07	0.028214	0.0156165	0.0125975	3.90287e-07	6.68482	****
T_cells_CD4_naive_CIBERSORT	0.733371	0.00118787	0.00133708	-0.000149208	0.733371	0.134676			Macrophages_Danaher_et_al_zscore	3.61222e-07	0.871181	0.657588	0.213593	6.14078e-07	6.44223	****
									Macrophages_Rooney_et_al_PCA	1.5907e-06	0.271134	-0.280648	0.551782	2.45835e-06	5.79841	****
									Macrophages_M0_CIBERSORT	3.60689e-06	0.204394	0.13576	0.0686338	5.10977e-06	5.44287	****
									Macrophages_M2_xCell	1.7233e-05	0.0147281	0.0101254	0.00460266	2.25355e-05	4.76364	****
									Macrophages_M2_quantiseq	0.00125399	0.0290173	0.0340138	-0.00499648	0.0015227	2.90171	**
									Macrophages_M2_CIBERSORT	0.0212265	0.0826496	0.0718337	0.0108159	0.0240567	1.67312	*
									Macrophages_EPIC	0.867105	0.00685798	0.00671777	0.000140205	0.873288	0.0619285
									Macrophages_M1_CIBERSORT	0.873288	0.0416178	0.0451133	-0.00349543	0.873288	0.0588426
